# Supplementary material for: Preliminary Assessment of Microbial Community Structure of Wind-Tidal Flats in the Laguna Madre, Texas, USA
Source: Biology (Basel). 2020 Jul 22;9(8):183. doi: 10.3390/biology9080183 (PMC7464120; doi:10.3390/biology9080183)
Supplement: Supplementary file 1 [file biology-09-00183-s001.zip]

Archive with 3 entries (2 files):
- biology-866877-supplementary materials/
- biology-866877-supplementary materials/20200507_OTU tables.pdf
- biology-866877-supplementary materials/biology-866877-supplementary.pdf
